# Supplementary material for: A simplified network topology for fruit detection, counting and mobile-phone deployment
Source: PLoS One. 2023 Oct 9;18(10):e0292600. doi: 10.1371/journal.pone.0292600 (PMC10561836; doi:10.1371/journal.pone.0292600)
Supplement: S1 Data — (ZIP) [file pone.0292600.s001.zip]

Archive with 21 entries (17 files):
- Simplified/
- Simplified/c.jpg
- Simplified/j.jpg
- Simplified/s.jpg
- Simplified/Simplified.pt
- yolov5n/
- yolov5n/c.jpg
- yolov5n/j.jpg
- yolov5n/s.jpg
- yolov5n/yolov5n.pt
- yolov7-tiny/
- yolov7-tiny/c.jpg
- yolov7-tiny/j.jpg
- yolov7-tiny/s.jpg
- yolov7-tiny/yolov7-tiny.pt
- yolov8n/
- yolov8n/c.jpg
- yolov8n/j.jpg
- yolov8n/s.jpg
- yolov8n/yolov8n.pt
- simple.xlsx
