# Supplementary material for: A simplified network topology for fruit detection, counting and mobile-phone deployment
Source: PLoS One. 2023 Oct 9;18(10):e0292600. doi: 10.1371/journal.pone.0292600 (PMC10561836; doi:10.1371/journal.pone.0292600)
Supplement: S1 Data — (ZIP) [file pone.0292600.s001.zip › simple.xlsx]

## Sheet: loss
0	2.9184	3.4052	2.9949	2.3631	2.6047	2.7506	2.5451	2.9146	2.9241	2.4601	2.9283	2.7961
1	1.9957	2.3909	2.2079	1.7813	1.8984	2.0718	1.7863	2.109	2.0974	1.882	1.8311	2.1528
2	1.6944	1.8759	1.8542	1.5842	1.682	1.7758	1.6514	1.6321	1.9019	1.6206	1.5917	1.8326
3	1.6162	1.5733	1.7471	1.3977	1.1967	1.6059	1.4557	1.4478	1.722	1.523	1.3658	1.7203
4	1.4694	1.5093	1.6027	1.3799	1.2021	1.5699	1.4163	1.2964	1.6525	1.3941	1.1932	1.5902
5	1.3821	1.2732	1.5186	1.277	1.0385	1.4826	1.3232	1.1826	1.5769	1.3439	1.146	1.5015
6	1.3463	1.1179	1.5078	1.2879	0.98276	1.4865	1.3256	1.0487	1.5689	1.3582	1.0895	1.518
7	1.3199	1.056	1.4743	1.2139	0.93169	1.4274	1.2746	1.0714	1.5285	1.2962	1.0209	1.476
8	1.2667	1.0309	1.4258	1.2173	0.90036	1.4096	1.2454	0.94173	1.4954	1.2716	0.98863	1.4425
9	1.259	0.9892	1.4095	1.1992	0.86931	1.3986	1.2074	0.88633	1.4596	1.2706	0.95867	1.4344
10	1.243	1.0088	1.3979	1.2022	0.82501	1.3954	1.2454	0.97056	1.4864	1.23	0.95998	1.4008
11	1.2294	0.92094	1.3817	1.1741	0.80453	1.3624	1.2149	0.86449	1.4598	1.2287	0.89988	1.3859
12	1.2215	0.89187	1.3763	1.1655	0.79277	1.3607	1.1946	0.8412	1.4481	1.23	0.89574	1.3837
13	1.2056	0.89104	1.3566	1.1813	0.78023	1.3617	1.2043	0.81299	1.4402	1.2155	0.86424	1.3754
14	1.1848	0.85784	1.3529	1.1319	0.74484	1.3367	1.1597	0.8229	1.4133	1.1784	0.8473	1.3439
15	1.2054	0.84503	1.3675	1.1505	0.74952	1.3509	1.1777	0.79254	1.4254	1.1985	0.83568	1.3577
16	1.1735	0.81237	1.346	1.1153	0.72993	1.3223	1.169	0.79753	1.4218	1.1678	0.81865	1.3286
17	1.1792	0.83385	1.3272	1.1321	0.73824	1.3296	1.1612	0.78681	1.4094	1.1728	0.81689	1.3245
18	1.1507	0.8029	1.3183	1.1292	0.72124	1.3312	1.1548	0.76919	1.4055	1.1651	0.81411	1.3213
19	1.1782	0.82413	1.3306	1.146	0.71981	1.3383	1.1622	0.76926	1.4113	1.1947	0.81805	1.3352
20	1.179	0.78373	1.338	1.1269	0.70274	1.323	1.1533	0.74493	1.4081	1.1711	0.78675	1.3147
21	1.164	0.78406	1.3234	1.1387	0.70513	1.3264	1.1401	0.73489	1.4019	1.1534	0.77215	1.2996
22	1.1654	0.77171	1.322	1.1334	0.69566	1.3191	1.1464	0.71882	1.3956	1.184	0.78235	1.3257
23	1.1284	0.75407	1.2962	1.0951	0.68125	1.2977	1.1198	0.71036	1.3741	1.1259	0.75892	1.2858
24	1.1621	0.76745	1.3102	1.1322	0.67891	1.3108	1.1292	0.71292	1.383	1.1501	0.75891	1.2914
25	1.1535	0.74991	1.3118	1.0989	0.66335	1.2952	1.1289	0.69783	1.386	1.1479	0.73835	1.2857
26	1.1569	0.74525	1.3063	1.0868	0.65239	1.2849	1.1302	0.68835	1.3729	1.1404	0.73726	1.2844
27	1.1452	0.72763	1.2984	1.1324	0.66459	1.3123	1.1439	0.69676	1.3892	1.1449	0.73906	1.2848
28	1.1433	0.73134	1.29	1.0896	0.66882	1.2838	1.1228	0.69762	1.3757	1.136	0.73418	1.2682
29	1.1241	0.72335	1.2894	1.0952	0.65746	1.2908	1.1191	0.68292	1.3753	1.1361	0.73584	1.2793
30	1.1286	0.70127	1.2892	1.0941	0.63664	1.2881	1.1173	0.66742	1.3705	1.1357	0.72428	1.276
31	1.0993	0.7038	1.2685	1.0717	0.64616	1.2705	1.1014	0.67029	1.3616	1.122	0.7137	1.2672
32	1.1391	0.70141	1.2892	1.1072	0.64921	1.2951	1.1008	0.66555	1.3649	1.1427	0.7237	1.271
33	1.1263	0.70768	1.2794	1.109	0.64196	1.2876	1.1258	0.66752	1.38	1.1407	0.7165	1.2726
34	1.1086	0.6929	1.2716	1.0815	0.63146	1.281	1.1038	0.6825	1.3589	1.1277	0.70448	1.2649
35	1.1257	0.69926	1.2785	1.0948	0.66132	1.2855	1.1203	0.67287	1.3694	1.13	0.71354	1.2661
36	1.1211	0.71577	1.2767	1.1016	0.63146	1.2845	1.1116	0.66238	1.3604	1.1355	0.70274	1.2656
37	1.0952	0.68525	1.257	1.0637	0.61963	1.2627	1.0937	0.65592	1.3493	1.1042	0.69832	1.2484
38	1.1052	0.683	1.2665	1.0792	0.62173	1.2623	1.1128	0.66538	1.3663	1.1108	0.69727	1.2529
39	1.1083	0.68994	1.268	1.0751	0.6139	1.261	1.0969	0.65506	1.3518	1.1237	0.69495	1.2536
40	1.1086	0.6836	1.2732	1.0832	0.61173	1.2777	1.1015	0.64704	1.3583	1.1264	0.68814	1.2545
41	1.1188	0.70053	1.281	1.0895	0.6169	1.2792	1.111	0.65579	1.3671	1.1253	0.69651	1.2618
42	1.1192	0.67674	1.2758	1.0793	0.61148	1.2656	1.0954	0.64136	1.3522	1.1101	0.68258	1.2418
43	1.1026	0.67286	1.2646	1.0603	0.61361	1.251	1.1039	0.64489	1.3574	1.1171	0.68676	1.2439
44	1.1198	0.67769	1.2681	1.0802	0.60727	1.2662	1.1069	0.64316	1.361	1.1126	0.6894	1.2441
45	1.1048	0.66994	1.2564	1.084	0.60844	1.2693	1.0922	0.63723	1.3553	1.1194	0.68959	1.2472
46	1.1024	0.67083	1.2591	1.0904	0.60501	1.2791	1.0945	0.63232	1.3545	1.1068	0.67762	1.2444
47	1.0817	0.66645	1.2451	1.0686	0.59569	1.2581	1.0829	0.62423	1.3449	1.0835	0.67711	1.2209
48	1.088	0.65758	1.2481	1.0584	0.60125	1.2549	1.0848	0.6279	1.3471	1.1007	0.67407	1.2372
49	1.089	0.6487	1.2441	1.0688	0.58983	1.2628	1.0883	0.61774	1.3481	1.1122	0.66601	1.2354
50	1.0973	0.65388	1.2531	1.0748	0.59259	1.2656	1.0763	0.61285	1.3429	1.0955	0.66811	1.2318
51	1.0877	0.65493	1.2467	1.0713	0.59156	1.2603	1.085	0.61907	1.3504	1.0977	0.66455	1.232
52	1.0916	0.65954	1.2502	1.0678	0.58982	1.2591	1.0762	0.61828	1.3369	1.1027	0.66434	1.2317
53	1.0974	0.65344	1.2517	1.0695	0.58472	1.2585	1.0866	0.61433	1.3503	1.1121	0.66461	1.2366
54	1.0829	0.63954	1.2397	1.0567	0.58106	1.2482	1.0757	0.60443	1.3371	1.1001	0.66037	1.2311
55	1.0992	0.6453	1.2522	1.0765	0.58098	1.2634	1.0887	0.60718	1.3511	1.1076	0.66365	1.2391
56	1.0879	0.64741	1.2432	1.0558	0.58983	1.2492	1.0766	0.60875	1.3439	1.0942	0.66029	1.2206
57	1.0912	0.64557	1.2501	1.069	0.57323	1.2565	1.0729	0.60559	1.3407	1.0995	0.6544	1.2282
58	1.0909	0.64552	1.2458	1.0544	0.57522	1.2476	1.081	0.61088	1.3451	1.1008	0.65329	1.2273
59	1.0863	0.64357	1.2399	1.0517	0.58309	1.2443	1.0763	0.60345	1.3432	1.0991	0.65868	1.2283
60	1.0841	0.6357	1.2411	1.0635	0.58002	1.2484	1.0718	0.60783	1.3389	1.0857	0.64722	1.2175
61	1.0892	0.63773	1.2459	1.0636	0.57725	1.2547	1.0922	0.60576	1.3544	1.0856	0.64779	1.2161
62	1.0903	0.63764	1.2449	1.0653	0.5765	1.2534	1.0797	0.60693	1.3482	1.0932	0.65452	1.2198
63	1.0934	0.63425	1.2426	1.0733	0.5752	1.2585	1.0785	0.59926	1.3385	1.0921	0.65114	1.2162
64	1.0851	0.63093	1.2399	1.0609	0.5656	1.2499	1.0731	0.59456	1.336	1.085	0.63683	1.2148
65	1.0825	0.63194	1.24	1.0505	0.5738	1.2489	1.0674	0.59528	1.3377	1.0926	0.64589	1.2208
66	1.0779	0.63044	1.2356	1.0507	0.56358	1.2427	1.061	0.59173	1.3319	1.08	0.64769	1.2132
67	1.0938	0.6284	1.2427	1.065	0.56526	1.2516	1.0683	0.59398	1.3379	1.1016	0.64032	1.2278
68	1.0887	0.62766	1.2395	1.059	0.56674	1.2523	1.0696	0.59125	1.3395	1.0918	0.6414	1.2176
69	1.0866	0.63093	1.2369	1.0595	0.56456	1.245	1.0712	0.58815	1.3368	1.0814	0.63574	1.2136
70	1.0729	0.62407	1.2303	1.0454	0.56213	1.234	1.066	0.58899	1.3289	1.079	0.63952	1.2098
71	1.0853	0.62363	1.2382	1.0695	0.56519	1.2519	1.0715	0.5876	1.3347	1.0836	0.63116	1.2123
72	1.0834	0.62418	1.2355	1.0596	0.56062	1.243	1.0816	0.58295	1.3464	1.0838	0.6315	1.2111
73	1.0693	0.61284	1.23	1.054	0.56295	1.2472	1.069	0.58192	1.3372	1.0762	0.63313	1.204
74	1.0825	0.6179	1.2347	1.0552	0.55588	1.2493	1.0776	0.58355	1.3429	1.0838	0.62998	1.2147
75	1.0911	0.62464	1.2439	1.07	0.56004	1.2649	1.0864	0.58998	1.3497	1.0919	0.63255	1.2185
76	1.0875	0.61302	1.2377	1.0483	0.5489	1.243	1.0699	0.5837	1.3361	1.0836	0.62673	1.2149
77	1.0667	0.61354	1.2237	1.0561	0.55416	1.248	1.0626	0.58355	1.3335	1.0738	0.6295	1.2054
78	1.0818	0.61202	1.2341	1.0569	0.54962	1.2502	1.0873	0.58285	1.351	1.0886	0.62428	1.2143
79	1.0796	0.61032	1.2325	1.0468	0.54701	1.2401	1.0729	0.57467	1.3412	1.0759	0.61674	1.2068
80	1.0823	0.61433	1.2335	1.0644	0.55302	1.2518	1.0634	0.57948	1.3299	1.0826	0.62687	1.2098
81	1.0643	0.60941	1.2218	1.0528	0.54956	1.2391	1.0597	0.57695	1.3272	1.0689	0.61755	1.1995
82	1.0778	0.60977	1.2276	1.0565	0.55198	1.2483	1.0727	0.57986	1.3389	1.0814	0.62313	1.2092
83	1.0741	0.60216	1.2251	1.0614	0.54992	1.2512	1.0666	0.57616	1.3341	1.0762	0.62102	1.2027
84	1.08	0.60552	1.23	1.0578	0.54896	1.249	1.059	0.57485	1.3261	1.0846	0.61907	1.2101
85	1.0757	0.60023	1.2263	1.0583	0.54785	1.2497	1.0624	0.56988	1.3324	1.0796	0.61753	1.2053
86	1.0747	0.60457	1.2259	1.0616	0.54801	1.2506	1.0689	0.57023	1.3366	1.0792	0.61677	1.2052
87	1.073	0.60873	1.2254	1.062	0.54628	1.2538	1.0661	0.57075	1.3325	1.0744	0.62075	1.199
88	1.0742	0.60131	1.2262	1.0574	0.54435	1.2485	1.0642	0.57185	1.3337	1.0705	0.61583	1.1998
89	1.0761	0.59868	1.2284	1.0554	0.54369	1.2492	1.0677	0.56683	1.3358	1.0751	0.61472	1.2041
90	1.081	0.60533	1.2256	1.0574	0.54542	1.2464	1.0662	0.56875	1.3355	1.074	0.61442	1.2043
91	1.0739	0.60836	1.2276	1.0578	0.54143	1.2511	1.0635	0.56934	1.3358	1.0727	0.61039	1.1995
92	1.09	0.60126	1.2346	1.0626	0.54307	1.2588	1.0733	0.56988	1.3389	1.084	0.6111	1.2097
93	1.0747	0.59833	1.2238	1.0624	0.54255	1.2587	1.0671	0.56823	1.335	1.0769	0.61049	1.2038
94	1.0794	0.59776	1.2302	1.0615	0.54208	1.2554	1.0668	0.56377	1.3373	1.0806	0.61014	1.2041
95	1.0689	0.59548	1.2217	1.0624	0.54182	1.255	1.0664	0.56414	1.3386	1.0668	0.60583	1.1964
96	1.0728	0.59047	1.2255	1.0631	0.54283	1.2591	1.0672	0.56297	1.3375	1.0757	0.6081	1.2002
97	1.0741	0.59464	1.2242	1.0615	0.53692	1.2549	1.0711	0.56369	1.3419	1.0748	0.60676	1.2005
98	1.0768	0.59444	1.2266	1.0653	0.54129	1.259	1.0682	0.56223	1.3393	1.0787	0.60913	1.2058
99	1.0712	0.59245	1.2232	1.0655	0.53946	1.2596	1.0608	0.55902	1.3345	1.0721	0.60737	1.2014

## Sheet: accuracy
0	0.08778	0.11857	0.03692	0.2147	0.23973	0.15633	0.19303	0.22907	0.08919	0.21345	0.30103	0.15252
1	0.36109	0.30941	0.23998	0.53879	0.44837	0.46462	0.41387	0.37968	0.34788	0.57209	0.45136	0.46166
2	0.53156	0.4188	0.42973	0.6099	0.50592	0.51601	0.61622	0.48193	0.5124	0.65664	0.50382	0.56062
3	0.63828	0.48766	0.54113	0.81799	0.59469	0.69344	0.734	0.5318	0.61462	0.73518	0.54186	0.6326
4	0.65565	0.5373	0.5916	0.81181	0.6117	0.71949	0.72261	0.56295	0.64538	0.77269	0.62648	0.71695
5	0.75579	0.57202	0.6643	0.83593	0.65596	0.75427	0.8118	0.60851	0.71599	0.81495	0.63358	0.73471
6	0.81455	0.63024	0.72411	0.83388	0.68027	0.76242	0.82308	0.62415	0.71919	0.82307	0.65647	0.74556
7	0.80213	0.64159	0.73745	0.82697	0.69464	0.77576	0.79492	0.64817	0.73403	0.84335	0.66956	0.77105
8	0.81081	0.63916	0.73412	0.85558	0.68049	0.76497	0.84307	0.66337	0.75885	0.83075	0.67741	0.76952
9	0.81821	0.65512	0.74014	0.85634	0.68926	0.78288	0.85144	0.68208	0.77421	0.83404	0.69119	0.77671
10	0.82535	0.66125	0.75352	0.88086	0.72887	0.81395	0.83476	0.67782	0.77057	0.85245	0.71146	0.79991
11	0.83419	0.68645	0.77892	0.86217	0.71817	0.80874	0.85029	0.68727	0.78273	0.85757	0.71028	0.8049
12	0.8726	0.6717	0.78389	0.88237	0.72138	0.82254	0.87181	0.71279	0.8069	0.87331	0.70404	0.81098
13	0.86553	0.68892	0.7861	0.87336	0.73562	0.82192	0.89015	0.69604	0.79889	0.86371	0.72239	0.80903
14	0.87927	0.69313	0.80437	0.89242	0.73499	0.83278	0.87918	0.71109	0.81203	0.88303	0.73307	0.82912
15	0.87655	0.70638	0.80773	0.87549	0.75283	0.83959	0.87431	0.72378	0.81541	0.86873	0.73921	0.82282
16	0.88404	0.71572	0.81289	0.87451	0.7573	0.83859	0.87379	0.72779	0.8154	0.87158	0.74385	0.82977
17	0.8754	0.70035	0.80238	0.87479	0.7508	0.83946	0.86386	0.71959	0.81132	0.87541	0.74656	0.83107
18	0.89823	0.70491	0.82012	0.88419	0.7448	0.84208	0.88989	0.71454	0.8162	0.88984	0.73369	0.83295
19	0.86582	0.71255	0.79844	0.87542	0.74391	0.82804	0.8867	0.72255	0.8132	0.87051	0.73533	0.82046
20	0.89325	0.7169	0.81903	0.8921	0.7535	0.84461	0.87264	0.73487	0.82426	0.88843	0.74521	0.83395
21	0.8661	0.73137	0.81605	0.88941	0.74542	0.83494	0.89907	0.73781	0.82994	0.88292	0.7527	0.84083
22	0.88124	0.72568	0.82249	0.88225	0.74698	0.84043	0.88149	0.73353	0.82389	0.88345	0.73985	0.8299
23	0.89055	0.73549	0.82931	0.88535	0.77025	0.85465	0.89495	0.7349	0.83639	0.88132	0.75125	0.84369
24	0.89019	0.71693	0.8177	0.88841	0.75932	0.84681	0.87494	0.74552	0.83109	0.88984	0.76053	0.84581
25	0.87872	0.73367	0.82413	0.89151	0.7671	0.85393	0.88301	0.74463	0.83289	0.88555	0.77072	0.85155
26	0.88911	0.73912	0.83094	0.89487	0.76736	0.85909	0.87787	0.75363	0.83944	0.90195	0.75555	0.85117
27	0.88505	0.74345	0.83094	0.90126	0.75545	0.84515	0.88976	0.74598	0.83221	0.89116	0.76003	0.84754
28	0.89124	0.74877	0.83846	0.89318	0.76851	0.85301	0.87558	0.75593	0.83732	0.8917	0.76827	0.85217
29	0.89463	0.75239	0.84212	0.88648	0.7634	0.85097	0.89448	0.7527	0.84111	0.89137	0.75381	0.84711
30	0.87818	0.75862	0.84383	0.89122	0.77478	0.86315	0.89852	0.7486	0.84749	0.89375	0.76159	0.85509
31	0.88561	0.76557	0.84684	0.89685	0.78242	0.86232	0.90091	0.76156	0.85127	0.89467	0.76637	0.85552
32	0.88865	0.75478	0.8454	0.89646	0.78042	0.86168	0.8912	0.76461	0.85476	0.89483	0.76495	0.85538
33	0.89083	0.75029	0.84562	0.90759	0.76716	0.86071	0.90514	0.75199	0.84657	0.89926	0.76546	0.85669
34	0.90447	0.75349	0.84877	0.89448	0.78274	0.86518	0.9005	0.76378	0.8515	0.89657	0.77412	0.86329
35	0.90132	0.74751	0.84242	0.88116	0.77195	0.85447	0.90291	0.73612	0.8406	0.88933	0.75915	0.85288
36	0.88041	0.74063	0.82612	0.89222	0.77517	0.85976	0.90424	0.76164	0.85418	0.89542	0.77979	0.85763
37	0.89943	0.74733	0.84437	0.89501	0.77523	0.86424	0.89817	0.75332	0.85043	0.89903	0.76204	0.85618
38	0.89805	0.76306	0.85	0.89628	0.76727	0.8593	0.89882	0.75638	0.84826	0.89459	0.76923	0.85809
39	0.90527	0.74486	0.83887	0.89742	0.77501	0.86076	0.91673	0.73804	0.84069	0.89741	0.7617	0.85038
40	0.88843	0.76665	0.84825	0.89618	0.7869	0.86913	0.89737	0.76475	0.85097	0.89796	0.77612	0.86501
41	0.88698	0.77203	0.84492	0.90049	0.77763	0.8633	0.89517	0.76382	0.84244	0.89502	0.77885	0.86155
42	0.90025	0.76232	0.84622	0.89717	0.77374	0.86204	0.8997	0.77434	0.85596	0.90535	0.77072	0.86137
43	0.90404	0.76256	0.84844	0.89792	0.78816	0.86441	0.90232	0.77028	0.84994	0.89237	0.77758	0.86028
44	0.89966	0.76336	0.85122	0.89753	0.77636	0.86637	0.90141	0.77246	0.85938	0.89938	0.76485	0.86391
45	0.90948	0.7524	0.84645	0.90261	0.7584	0.86095	0.90544	0.73156	0.84282	0.88536	0.75601	0.85189
46	0.89525	0.76765	0.85104	0.90059	0.78762	0.87306	0.89921	0.77314	0.85774	0.90331	0.7743	0.86546
47	0.88495	0.77921	0.85472	0.89239	0.78804	0.86799	0.88951	0.78254	0.8606	0.90431	0.77205	0.86223
48	0.90047	0.76841	0.85568	0.9098	0.77685	0.87248	0.89836	0.76711	0.85658	0.89954	0.77017	0.8614
49	0.89262	0.77637	0.8571	0.89106	0.79378	0.87457	0.90015	0.77633	0.8624	0.89856	0.7807	0.86865
50	0.9019	0.7767	0.86237	0.89693	0.79756	0.87066	0.90545	0.78321	0.86801	0.9024	0.77918	0.86685
51	0.89365	0.77196	0.85828	0.89985	0.79171	0.87373	0.89619	0.77616	0.85869	0.91105	0.77248	0.86698
52	0.88974	0.77841	0.86155	0.88828	0.79869	0.87412	0.89656	0.78003	0.86646	0.90639	0.77612	0.87093
53	0.89831	0.77672	0.8588	0.89856	0.79871	0.8764	0.90223	0.78351	0.86764	0.90021	0.78182	0.86968
54	0.91318	0.77364	0.86252	0.90356	0.77723	0.87226	0.89861	0.78255	0.86984	0.90195	0.77295	0.86567
55	0.90596	0.77473	0.86122	0.89117	0.79793	0.87129	0.89421	0.78682	0.86339	0.90073	0.77716	0.86387
56	0.90389	0.76372	0.85333	0.90004	0.78253	0.87102	0.90565	0.77756	0.86339	0.89991	0.77534	0.86519
57	0.89224	0.76834	0.8541	0.8967	0.78921	0.87506	0.8934	0.77755	0.86017	0.89825	0.77938	0.86377
58	0.90187	0.77216	0.86142	0.90705	0.79644	0.87876	0.90322	0.77346	0.861	0.90929	0.77567	0.86849
59	0.89503	0.78083	0.86172	0.89588	0.79103	0.87048	0.90609	0.77215	0.86628	0.90483	0.77816	0.86575
60	0.90863	0.77027	0.86333	0.90038	0.78308	0.86954	0.89941	0.77729	0.86352	0.91319	0.77875	0.87312
61	0.89984	0.78494	0.86302	0.91369	0.78034	0.87481	0.91274	0.77148	0.86142	0.90786	0.7725	0.86819
62	0.90468	0.77895	0.86063	0.89853	0.78972	0.87625	0.90616	0.77273	0.86419	0.9044	0.78121	0.86886
63	0.90672	0.77992	0.86262	0.90977	0.78826	0.87512	0.90489	0.78345	0.86821	0.90326	0.77856	0.86845
64	0.90377	0.78048	0.8651	0.9032	0.79491	0.87833	0.91229	0.77737	0.86657	0.90763	0.7775	0.87285
65	0.90046	0.78638	0.86805	0.90448	0.78776	0.87989	0.90195	0.78972	0.87096	0.90884	0.78182	0.87519
66	0.9038	0.77744	0.86602	0.9059	0.79033	0.88114	0.90686	0.77906	0.86875	0.89943	0.77223	0.86765
67	0.90965	0.77942	0.86282	0.90145	0.78885	0.87915	0.90535	0.77487	0.86606	0.90813	0.77443	0.87191
68	0.90708	0.78902	0.86645	0.90267	0.7888	0.87404	0.89357	0.79035	0.86943	0.91041	0.78384	0.87453
69	0.90335	0.78262	0.86546	0.90241	0.79262	0.8786	0.90776	0.77775	0.86838	0.90597	0.78389	0.87481
70	0.91222	0.78453	0.87107	0.90423	0.80222	0.88223	0.90887	0.7826	0.87162	0.90221	0.78404	0.87323
71	0.91024	0.77095	0.8578	0.90092	0.7986	0.87892	0.90809	0.77576	0.86613	0.90765	0.77597	0.87009
72	0.89945	0.79182	0.8677	0.90294	0.79329	0.87912	0.91198	0.78057	0.86849	0.91121	0.78505	0.87421
73	0.90928	0.78127	0.87101	0.89276	0.79325	0.87891	0.90111	0.78687	0.87211	0.90027	0.78548	0.8753
74	0.90781	0.78788	0.87242	0.90951	0.78989	0.88172	0.90692	0.77908	0.8719	0.9081	0.77972	0.87443
75	0.90576	0.78351	0.86949	0.90097	0.80216	0.88143	0.90082	0.78396	0.86719	0.89805	0.79323	0.8764
76	0.90952	0.78523	0.86997	0.90816	0.80208	0.88219	0.90789	0.77901	0.86887	0.90337	0.78895	0.87402
77	0.90045	0.78439	0.87093	0.9158	0.7954	0.88412	0.917	0.77534	0.87044	0.90469	0.78502	0.87297
78	0.90907	0.78538	0.87122	0.90316	0.79996	0.8841	0.91223	0.78145	0.86796	0.90305	0.79254	0.8767
79	0.90676	0.78053	0.86818	0.90098	0.80546	0.88467	0.91113	0.78889	0.87437	0.91205	0.78981	0.87988
80	0.91022	0.77598	0.86728	0.90367	0.80309	0.88476	0.91729	0.77977	0.8712	0.90909	0.78679	0.87667
81	0.90843	0.78879	0.87065	0.90831	0.79783	0.88352	0.91293	0.79304	0.87439	0.90252	0.79344	0.87751
82	0.90612	0.78479	0.86689	0.9049	0.80209	0.88419	0.91139	0.78348	0.86916	0.9066	0.78904	0.87672
83	0.90523	0.78971	0.87268	0.90575	0.79156	0.88248	0.91133	0.77909	0.87194	0.90411	0.79046	0.87842
84	0.90503	0.79055	0.87112	0.90661	0.8036	0.88698	0.90717	0.79155	0.87482	0.90126	0.79309	0.87725
85	0.89672	0.79658	0.87256	0.91239	0.79789	0.88518	0.9023	0.79437	0.87679	0.90491	0.79216	0.87905
86	0.89903	0.79739	0.87419	0.90877	0.80088	0.88652	0.9062	0.79188	0.87521	0.90744	0.78778	0.8774
87	0.91251	0.78307	0.87285	0.90235	0.80859	0.88614	0.9103	0.78669	0.87702	0.90421	0.78537	0.87678
88	0.91004	0.7851	0.87086	0.9085	0.80216	0.88561	0.90626	0.79282	0.87535	0.90606	0.78923	0.87768
89	0.90906	0.78737	0.8717	0.91016	0.79712	0.88336	0.90713	0.7902	0.87445	0.90105	0.79705	0.8781
90	0.91084	0.78511	0.8705	0.90569	0.80643	0.88451	0.91434	0.78551	0.87624	0.90415	0.79137	0.87693
91	0.90321	0.78792	0.86922	0.90811	0.80218	0.88502	0.89769	0.79663	0.87515	0.8982	0.80271	0.88037
92	0.9028	0.79321	0.87398	0.9078	0.80007	0.88609	0.90897	0.78762	0.87346	0.90437	0.79888	0.88183
93	0.9044	0.79122	0.87105	0.90989	0.80067	0.88186	0.90295	0.7937	0.87345	0.89913	0.80294	0.87924
94	0.90827	0.78743	0.87293	0.90077	0.81016	0.88366	0.90827	0.79502	0.8766	0.90667	0.79767	0.88231
95	0.90823	0.79058	0.87257	0.89783	0.81095	0.88516	0.90592	0.79422	0.87545	0.90677	0.79967	0.88154
96	0.90903	0.7944	0.87339	0.91339	0.79976	0.88539	0.9079	0.79476	0.87748	0.90429	0.7996	0.88182
97	0.90653	0.79482	0.8715	0.9081	0.80667	0.88682	0.90694	0.7925	0.87462	0.90728	0.79884	0.88032
98	0.90912	0.79322	0.87281	0.90757	0.8057	0.88652	0.91321	0.7898	0.87708	0.9002	0.79992	0.87959
99	0.90986	0.7916	0.8717	0.90753	0.80541	0.88695	0.91174	0.79253	0.87632	0.90802	0.79273	0.87891
